# Supplementary material for: Alzheimer’s Disease blood biomarkers measured through remote capillary sampling correlate with cognition in older adults
Source: Nat Commun. 2026 May 6;17:3699. doi: 10.1038/s41467-026-71448-2 (PMC13149973; doi:10.1038/s41467-026-71448-2)
Supplement: Supplementary file 3 — Source Data [file 41467_2026_71448_MOESM3_ESM.xlsx]

## Sheet: Figure 2
GFAP conc	ptau217 conc	Dementia status
7.92967	0.0626818	0
13.4506	0.0508	1
29.5147	0.0402875	1
13.2651	0.0348	1
9.08788	0.0290876	0
6.60972	0.0249628	0
5.45	0.0244703	0
	0.0231386	0
5.96	0.0181751	0
7.75	0.0177289	0
8.26116	0.0164455	0
14.9	0.0162597	0
9.95442	0.0141084	1
9.91712	0.0128975	0
8.96	0.0112761	0
4.02	0.0110751	0
11.7	0.0105738	0
	0.0103318	0
5.27	0.0101187	0
23.6	0.0073032	0
	0.00715142	0
	0.00647094	0
4.56	0.00559374	0
3.94	0.00508733	0
5.9	0.00503292	0
6.52	0.00453314	0
	0.00409277	0
6.24	0.00382857	0
	0.00333075	0
4.58	0.00331716	0
	0.0029498	0
6.03	0.000964963	0
2.95	0.00010313	0
3.44	1.29464e-05	0
7.06	0.00157307	0
	0.00633051	1
9.42938	0.0564805	1
5.68126	0.00731278	1
6.97966	0.0217985	1
2.16926	0.0002011	1
26.1933	0.00311373	1
20.6103	0.0500205	1
10.8208	0.0196419	1
25.32	0.0372798	1
7.17184	0.0346288	1
13.3555	0.0157149	1
16.094	0.0039112	0
8.89484	0.0228295	1
4.8411	0.0593091	1
7.55046	0.0100886	1
	0.0528803	1
	0.0201044	0
	0.0405611	0
18.8456	0.0268364	1
8.26371	0.00649666	0
	0.0163966	0
3.97	0.0158856	0
3.22	0.0124611	0
14.5412	0.00426716	1
11.698	0.00436233	1
13	0.00338924	0
8.21	0.000309803	0
4.72317	0.0107172	1
2.99218	0.0184	1
19.7017	0.0153437	1
	0.00585259	1
5.42244	0.00561942	1
23.0404	0.0115545	1
11.571	0.0112788	1
7.61	0.0110636	0
5.98266	0.0239065	0
5.43	0.00765179	0
9.58072	0.0031014	1
5.49216	0.00206331	1
14.7177	0.0112018	0
7.68	0.00490853	0
10.3	0.00355354	0
14.3522	0.0129554	1
6.25	0.00135543	0
8.41	0.00202139	0
13.0131	0.0113915	0
18.2702	0.052162	0
4.43	0.00414282	0
5.82	0.000345984	0
7.32916	0.000677573	1
7.93	0.00250258	0
	0.000345597	0
11.0558	0.00721672	0
	0.00488629	0
3.84	0.00719546	0
4.59529	0.00899569	1
5.77	0.00470603	0
	0.00154962	0
16.595	0.0652293	1
	0.0188889	0
6.62	0.0106355	0
8.07	0.0050491	0
12.6681	0.0379993	0
4.08	0.00541905	0
4.88	0.00302101	0
12.6	0.00100251	0
6.58	0.00470535	0
11.0943	0.0181314	0
8.50801	0.0105176	0
	0.0101564	0
7.23	0.00526393	0
11.9	0.0228557	0
5.96	0.00527894	0
	0.00533404	0
	0.0075887	0
5.47	0.00301191	0
	0.0299912	0
	0.0109924	0
	0.0200358	0
10	0.0080246	0
6.05765	0.00427409	0
3.22	0.00716228	0
5.31	0.00316383	0
5.29	0.0021058	0
12.8268	0.0330804	0
	0.0183141	0
17.115	0.0401762	0
14.121	0.0130411	0
9.32	0.00212151	0
4.75666	0.00161596	0
5.62	0.000441749	0
9.60582	0.0488546	0
8.97	0.0363314	0
5.58	0.0017654	0
6.6	0.000474667	0
12.3521	0.0115648	0
12.1367	0.00525379	0
6.2	0.00184994	0
	0.0062123	0
6.14	0.000759514	0
6	0.000260389	0
	0.00372432	0
5.27	0.00920152	0
10	0.00469583	0
	0.0191269	0
8.58	0.00251427	0
10.7	0.00998386	0
4.5	0.00202128	0
3.31	0.00227596	0
5.93	0.00745666	0
	0.00691001	0
20.4	0.00614675	0
8.6	0.00459682	0
	0.00226002	0
7.23	0.00118077	0
9.00223	0.0452644	0
5.42	0.0309376	0
9.99357	0.0309599	0
	0.00982203	0
15.586	0.00828603	0
5.39	0.010245	0
17.4	0.00918073	0
8.58063	0.00733335	0
10.6	0.00672483	0
6.16	0.000194539	0
13.3279	0.0139262	0
7.05	0.000289762	0
6.07	0.00987323	0
	0.00454358	0
4.05	0.00384265	0
11	0.00257688	0
8.44	0.000395766	0
7.22	7.37181e-05	0
4.69	0.00946649	0
6.35	0.00622479	0
4.44798	0.00148129	0
6.25	0.0086198	0

## Sheet: Figure 3
Above/Below ptau217 threshold	Above/below GFAP threshold	Plasma ptau217 concentration	Plasma GFAP concentration
0
0
0
0
0
0
0
0
0
0
0		2.81791	185.864
0
0		4.58156	151.318
0
0
0
0
0
0
0
0
1
1
1		0.344814	212.865
1
1
1
1
1
1		1.59256	468.381
1		6.67717	347.586
0	0	2.44282	102.973
0	0
1	0	4.21541	167.891
0	0
0	0
0	0
0	0
0	0
0	0
0	0
0	0
0	0
0	0
0	0
0	0	0.288941	154.575
0	0
0	0
0	0
0	0
0	0
0	0	2.50397	135.249
0	0	0.191857	86.6723
1	0	8.48222	134.422
0	0
0	0
0	0
0	0
0	0
0	0
1	0
0	0
0	0
1	0
0	0
0	0	1.93728	143.297
0	0
0	0
0	0
0	0
0	0
1	0
0	0
0	0
0	0
1	0
1	0
0	0
0	0
0	0
0	0
0	0
0	0
0	0
0	0
0	0
0	0
0	0
0	0
0	0
0	0
1	0
0	0
1	0
0	0
0	0
1	0	7.51979	148.483
0	0
0	0
0	0
0	0	0.675017	103.15
0	0
0	0
0	0
1	0
1	0
0	0
0	0
0	0
1	0
0	0	0.18815	132.358
0	0
0	0
0	0	0.337466	143.639
0	0
0	0	0.367733	141.862
0	0
1	0	5.59501	191.247
0	0
1	0
1	0
1	0
1	0
0	0
1	0	5.82246	223.323
0	0	2.33595	135.211
1	0
0	0	0.313845	180.209
0	0	5.16061	247.411
1	0	0.99605	234.239
0	0
0	0
0	0
0	0
0	0
1	0
0	0
0	0
1	0
0	0
0	0	1.91357	410.452
0	0
1	0
0	0	0.273615	283.254
0	0	0.335465	146.568
0	1
1	1	0.644696	212.567
1	1
0	1
0	1	0.480664	166.008
1	1
0	1	0.285548	196.371
0	1	6.40209	335.735
1	1	8.73291	384.835
0	1	0.206992	223.104
0	1	3.57219	445.897
0	1	6.08935	309.704
0	1	0.514492	438.419
1	1
0	1	0.331574	297.539
0	1	0.175205	146.479
1	1
1	1	0.739657	375.042
0	1
1	1	3.13087	334.478
1	1	5.80425	379.117
0	1	1.92528	321.436
0	1
1	1	13.7431	519.014
0	1	7.57668	427.58
0	1
1	1	6.79766	308.015
0	1	5.72177	354.435
1	1	5.11937	11672.6

## Sheet: Figure 4
Memory score	Capillary ptau217 concentration
33.4	0.000345597
34.6	0.00154962
41.4	0.00226002
	0.0029498
	0.00333075
40.4	0.00372432
	0.00409277
43.2	0.00454358
33.8	0.00488629
37.2	0.00533404
28	0.00585259
40	0.0062123
17.6	0.00633051
	0.00647094
41.4	0.00691001
	0.00715142
37.4	0.0075887
41.8	0.00982203
36.6	0.0101564
	0.0103318
38	0.0109924
26.2	0.0163966
38.8	0.0183141
34.8	0.0188889
40.8	0.0191269
38.2	0.0200358
24.8	0.0201044
	0.0231386
38	0.0299912
25.2	0.0405611
24.8	0.0528803
21.6	0.0002011
	0.00010313
27.8	0.0184
38.4	0.00716228
26.6	0.0124611
41.2	0.00227596
	1.29464e-05
34.2	0.00719546
	0.00508733
26.2	0.0158856
	0.0110751
43.2	0.00384265
35	0.00541905
32.6	0.00414282
43.8	0.00148129
41	0.00202128
	0.00559374
	0.00331716
34.4	0.00899569
43.8	0.00946649
27.6	0.0107172
39.2	0.00161596
24	0.0593091
35	0.00302101
40.6	0.00920152
	0.0101187
38.4	0.0021058
38.4	0.00316383
42	0.010245
41.6	0.0309376
29	0.00561942
30	0.00765179
	0.0244703
37.4	0.00301191
30.2	0.00206331
39.6	0.0017654
39.4	0.000441749
20.6	0.00731278
34.6	0.00470603
32.6	0.000345984
42.2	0.204716
	0.00503292
41.4	0.00745666
37	0.00527894
	0.0181751
30	0.0239065
40.2	0.000260389
	0.000964963
38.2	0.00427409
43.2	0.00987323
40	0.000759514
42.6	0.000194539
39.8	0.00184994
	0.00382857
31.4	0.00135543
44	0.0086198
43.8	0.00622479
	0.00453314
35.4	0.00470535
39.6	0.000474667
	0.0249628
34.8	0.0106355
21	0.0217985
43	0.000289762
14.2	0.00157307
23.6	0.0346288
43.6	7.37181e-05
41.4	0.00118077
36.6	0.00526393
33	0.000677573
24.4	0.0100886
29.4	0.0110636
30.4	0.00490853
	0.0177289
	0.0626818
33.4	0.00250258
34.8	0.0050491
27.2	0.000309803
	0.0164455
26	0.00649666
31.6	0.00202139
43.2	0.000395766
36.4	0.0105176
40.8	0.00251427
42.6	0.00733335
41.4	0.00459682
23.8	0.0228295
	0.0112761
39.6	0.0363314
41.6	0.0452644
	0.0290876
	0.227287
39.2	0.00212151
20	0.0564805
30.2	0.0031014
39.6	0.0488546
	0.0128975
	0.0141084
41.8	0.0309599
40.6	0.00469583
38.2	0.0080246
30.4	0.00355354
42.6	0.00672483
41	0.00998386
22.6	0.0196419
43.2	0.00257688
33.6	0.00721672
36.2	0.0181314
29.4	0.0112788
27.2	0.00436233
	0.0105738
37	0.0228557
39.8	0.00525379
39.8	0.0115648
35.2	0.00100251
35	0.0379993
38.6	0.0330804
27.2	0.00338924
32	0.0113915
	0.0348
42.8	0.0139262
23.6	0.0157149
	0.0508
39.2	0.0130411
30.8	0.0129554
26.6	0.00426716
30.4	0.0112018
	0.0162597
41.8	0.00828603
23.6	0.0039112
34.8	0.0652293
39.2	0.0401762
42.6	0.00918073
32.6	0.052162
25.2	0.0268364
28	0.0153437
41.4	0.00614675
22.4	0.0500205
29.4	0.0115545
	0.0073032
22.8	0.0372798
22	0.00311373
	0.0402875

## Sheet: Figure 5
Help needed with test completion	Likelihood to use for routine healthcare
No	Yes
No	Yes
No	Yes
Yes	Yes
Yes	Yes
No	Yes
No	Yes
No	Yes
No	Yes
No	Yes
No	Yes
No	Yes
No	Yes
No	Yes
No	Yes
No	Yes
Yes	Yes
No	Yes
No	Yes
No	Yes
No	Yes
No	Yes
No	Yes
Yes	Yes
No	Yes
No	Yes
No	Yes
Yes	Yes
Yes	Yes
No	Yes
No	Yes
No	Yes
No	Yes
No	Yes
No	Yes
No	Yes
Yes	Yes
No	Yes
No	Yes
No	Yes
No	Yes
No	Yes
No	Yes
No	Yes
No	Yes
Yes	Yes
No	Yes
No	Yes
No	Yes
No	Yes
No	Yes
No	Yes
No	Yes
No	Yes
Yes	Yes
No	Yes
No	Yes
No	Yes
No	Yes
No	Yes
Yes	Yes
No	Yes
Yes	Yes
No	Yes
No	Yes
No	Yes
No	Yes
No	Yes
Yes	Yes
No	Yes
No	Yes
No	Yes
No	Yes
No	Yes
Yes	Yes
Yes	Yes
No	Yes
No	Yes
No	Yes
No	Yes
No	Yes
No	Yes
No	Yes
No	Yes
Yes	Yes
Yes	Yes
Yes	Yes
No	Yes
No	Yes
No	Yes
No	Yes
Yes	Yes
No	Yes
No	Yes
No	Yes
No	Yes
No	Yes
No	Yes
No	Yes
No	Yes
No	Yes
No	Yes
Yes	Yes
No	Yes
Yes	Yes
Yes	Yes
No	Yes
No	Yes
No	Yes
No	Yes
No	Yes
No	Yes
Yes	Yes
No	Yes
No	Yes
Yes	Yes
Yes	Yes
No	Yes
No	Yes
No	Yes
No	Yes
Yes	Yes
No	Yes
Yes	Yes
No	Yes
No	Yes
No	Yes
Yes	Yes
No	Yes
Yes	Yes
No	Yes
No	Yes
No	Yes
Yes	Yes
No	Yes
No	Yes
No	Yes
	Yes
Yes	Yes
Yes	Yes
No	Yes
No	Yes
Yes	Yes
No	Yes
No	Yes
Yes	Yes
No	Yes
No	Yes
No	Yes
No	Yes
No	Yes
No	Yes
No	Yes
No	Yes
Yes	Yes
Yes	Yes
No	Yes
No	Yes
No	Yes
No	Yes
No	Yes
No	Yes
No	Yes
No	Yes
No	Yes
Yes	Yes
No	Yes
No	Yes
No	Yes
No	Yes
No	Yes
No	Yes
No	Yes
No	Yes
No	Yes
No	Yes
No	Yes
No	Yes
No	Yes
No	Yes
No	Yes
No	Yes
No	Yes
No	Yes
No	Yes
No	Yes
No	Yes
No	Yes
No	Yes
No	Yes
No	Yes
No	Yes
Yes	Yes
Yes	Yes
No	Yes
No	Yes
	Yes
No	Yes
No	Yes
No	Yes
Yes	Yes
No	Yes
No	Yes
No	Yes
No	Yes
No	Yes
Yes	Yes
No	Yes
No	Yes
No	Yes
No	Yes
No	Yes
No	Yes
No	Yes
No	Yes
No	Yes
No	Yes
No	Yes
No	Yes
No	Yes
No	Yes
No	Yes
No	Yes
No	Yes
No	Yes
No	Yes
No	Yes
No	Yes
No	Yes
Yes	Yes
No	Yes
No	Yes
No	Yes
No	Yes
No	Yes
No	Yes
No	Yes
No	Yes
Yes	Yes
Yes	Yes
No	Yes
No	Yes
No	Yes
No	Yes
No	Yes
No	Yes
No	Yes
No	Yes
No	Yes
No	Yes
No	Yes
No	Yes
No	Yes
Yes	Yes
No	Yes
No	Yes
No	Yes
No	Yes
Yes	Yes
Yes	Yes
No	Yes
Yes	Yes
No	No
No	No
Yes	No
Yes	No
No	No
No	No
No	No
Yes	No
Yes	No
Yes	No
No	No

## Sheet: Table 1
ptau217 concentration	GFAP concentration	Speed of Attention	Accuracy of Attention	Memory	Executive Function	IADL	IQCODE
0.000345597		1390.6	92.65	33.4	5176	0	3
0.00154962		1260.18	96	34.6	3367	0	3
0.00226002		1463.7	94.9	41.4	9799	0	3
0.0029498		1407.1	90			0	3
0.00333075					6784	0	2.75
0.00372432		1341.4	100	40.4	7789	0	3
0.00409277						2	3.0625
0.00454358		1425.6	94.9	43.2	7588	0	3
0.00488629		1430	89.3389	33.8	3568	0	3.125
0.00533404		1225.6	100	37.2	6181	0	3
0.00585259		1913.2	26.65	28	2563	57	5
0.0062123		1317.7	96	40		0	3
0.00633051		2186.1	85.5778	17.6		56	4.3125
0.00647094						1	3.0625
0.00691001		1225.7	96	41.4		0	3.5
0.00715142						0	3.125
0.0075887		1383.2	89.8	37.4	6382	0	3
0.00982203		1240	98	41.8	10000	0	3.3125
0.0101564		1625.8	98	36.6	5980	0	1.0625
0.0103318						0	3
0.0109924		1512.5	93.7889	38	4573	0	3.125
0.0163966		1524.7	95.8	26.2	1960	0	3.25
0.0183141		1284.7	91.7889	38.8	5980	0	3
0.0188889		1428.9	88.65	34.8	5980	3	3.1875
0.0191269		1611.2	100	40.8	4975	0	3.3125
0.0200358		1106.3	100	38.2	7789	1	3.125
0.0201044		1628	94.85	24.8	3769	6	3.875
0.0231386						1	3.375
0.0299912		1672.9	82.9	38	7588	2	3.75
0.0405611		1208.7	68.2	25.2	6985	0	3.125
0.0528803		2332.6	75.55	24.8		64	3.5625
0.0002011	2.16926			21.6	553	31	4.25
0.00010313	2.95					0	3.25
0.0184	2.99218			27.8	2161	71	3.3125
0.00716228	3.22	1726.4	94.65	38.4	10000	0	3.25
0.0124611	3.22	3129	98	26.6	2764	3	3
0.00227596	3.31	1453.9	91.8	41.2	10402	0	3.1875
1.29464e-05	3.44					0	3
0.00719546	3.84	1443.8	98	34.2	10804	0	3
0.00508733	3.94				6583	3	3.1875
0.0158856	3.97	1425.8	93.8	26.2		0	3.3125
0.0110751	4.02					0	3.3125
0.00384265	4.05	1194	96.9	43.2	7990	0	3.125
0.00541905	4.08	1256.9	96.9	35	3568	5	3.25
0.00414282	4.43	1485.9	95.75	32.6	6985	0	3.125
0.00148129	4.44798	1467.1	98	43.8	8995	0	3.0625
0.00202128	4.5	1225.2	96	41	9397	0	3.375
0.00559374	4.56					0	2.5
0.00331716	4.58					0	2.875
0.00899569	4.59529	2124.9	96.6889	34.4	3769	71	3.53333
0.00946649	4.69	1563.6	98	43.8	8794	0	3.1875
0.0107172	4.72317	1994.4	83.5389	27.6	2362	62	4.53333
0.00161596	4.75666	1287.3	94	39.2	4171	3	3
0.0593091	4.8411	1524.1	87.1056	24	2563	58	4.1875
0.00302101	4.88	1286.2	98	35	5377	0	3.125
0.00920152	5.27	1520	96.9	40.6	6583	0	3.1875
0.0101187	5.27					0	3.0625
0.0021058	5.29	1532.2	93.8	38.4	8593	0	3.5625
0.00316383	5.31	1436.4	95.7889	38.4	5980	0	3.0625
0.010245	5.39	1506.7	96	42	4171	0	3.0625
0.0309376	5.42	1231.4	92	41.6	11005	0	3.125
0.00561942	5.42244	1552.8	87.7611	29	3970	76	3.4375
0.00765179	5.43	1281.1	94	30	4171	0	3
0.0244703	5.45					0	3.0625
0.00301191	5.47	1248.5	100	37.4	8794	0	3.1875
0.00206331	5.49216	1822.6	93.3389	30.2		76	3.6875
0.0017654	5.58	1348.7	96	39.6	6583	0	3.1875
0.000441749	5.62	1290.4	90	39.4	9799	0	3.125
0.00731278	5.68126	2045	81.3333	20.6	3970	39	4.8125
0.00470603	5.77	1322	97.75	34.6	4573	0	3.5625
0.000345984	5.82	1407.8	96.9	32.6	5980	1	3.1875
0.204716	5.89	1423.1	94	42.2	8392	0	3.0625
0.00503292	5.9					2	3.25
0.00745666	5.93	1338	94.1	41.4	7588	0	3.125
0.00527894	5.96	1373.7	93.7889	37	5176	0	3.1875
0.0181751	5.96					0	3
0.0239065	5.98266	1457.6	86.9	30	7990	0	3.0625
0.000260389	6	1284.9	85.7889	40.2	8995	0	3
0.000964963	6.03					0	3.125
0.00427409	6.05765	1360.1	98	38.2	5377	0	3.0625
0.00987323	6.07	1288.4	94.65	43.2	10201	0	3
0.000759514	6.14	1365.7	94	40	10201	0	3
0.000194539	6.16	1354.2	94.9	42.6	10804	0	3
0.00184994	6.2	1505.2	98	39.8	6181	0	3
0.00382857	6.24					0	3.375
0.00135543	6.25	1349.9	93.55	31.4	8392	0	3.1875
0.0086198	6.25	1318	86.9	44	7789	0	3.0625
0.00622479	6.35	1189.4	98.9	43.8	10201	0	3
0.00453314	6.52				4774	1	3.0625
0.00470535	6.58	1441.6	96.9	35.4	5779	0	3.375
0.000474667	6.6	2754.9	92.9	39.6	8191	0	3
0.0249628	6.60972					0	3.125
0.0106355	6.62	1668.9	89.55	34.8	4774	1	3.125
0.0217985	6.97966	1495.6	96.8889	21	2161	48	4.0625
0.000289762	7.05	1308.7	93.7889	43	7588	0	3.125
0.00157307	7.06	1702.7	98	14.2	3166	0	2.625
0.0346288	7.17184	1683.2	91.0889	23.6	4975	59	3.75
7.37181e-05	7.22	1801.7	93.7889	43.6	10603	0	3
0.00118077	7.23	1342.2	95.7889	41.4		0	3.0625
0.00526393	7.23	1402.4	90.45	36.6	4573	0	2.9375
0.000677573	7.32916	1884.5	71.1056	33		69	3.8
0.0100886	7.55046	2816.6	56.6444	24.4	553	51	4.5625
0.0110636	7.61	1406.8	94	29.4	8191	0	3
0.00490853	7.68	1335.9	98.9	30.4	5377	0	3.0625
0.0177289	7.75					3	3.0625
0.0626818	7.92967				5578	0	3
0.00250258	7.93	1554.2	96	33.4	6382	1	3.0625
0.0050491	8.07	1538.4	80.35	34.8	2764	2	1.0625
0.000309803	8.21	1445.9	82.6389	27.2	4372	0	2
0.0164455	8.26116					0	3.0625
0.00649666	8.26371	1341	100	26		0	2.875
0.00202139	8.41	1484.8	96	31.6	3568	0	3.0625
0.000395766	8.44	1434.1	98	43.2	6784	0	3.0625
0.0105176	8.50801	1972.7	97.8	36.4		0	3
0.00251427	8.58	1290.9	98	40.8	9598	0	3.5
0.00733335	8.58063	1418.7	98	42.6	7387	0	3.1875
0.00459682	8.6	1182.6	94	41.4	10402	0	2.9375
0.0228295	8.89484	2241.8	71.0889	23.8	5176	18	4.9375
0.0112761	8.96					2	2.8125
0.0363314	8.97	1377	92	39.6	11005	0	3.0625
0.0452644	9.00223	1180.1	100	41.6	7990	0	3.0625
0.0290876	9.08788					0	3
0.227287	9.22					0	3.125
0.00212151	9.32	1356.6	92	39.2	3166	0	3.25
0.0564805	9.42938	2381.7	57.7833	20	955	51	4.25
0.0031014	9.58072	2319.4	78.2	30.2	3970	68	4
0.0488546	9.60582	1372.6	96	39.6		0	3.0625
0.0128975	9.91712					0	3.1875
0.0141084	9.95442					56	4.3125
0.0309599	9.99357	1232.3	95.75	41.8	6181	3	3.875
0.00469583	10	1368.9	98	40.6	6583	0	3
0.0080246	10	1377.2	65.6	38.2	5377	2	3.1875
0.00355354	10.3	1413.8	86.6889	30.4	3769	0	3.125
0.00672483	10.6	1292.1	98	42.6	10804	0	3.0625
0.00998386	10.7	1446.3	94	41	8593	0	3
0.0196419	10.8208	2294	72.6722	22.6	2362	62	4.8125
0.00257688	11	1315.7	100	43.2	9196	0	3.0625
0.00721672	11.0558	1252.6	91.7889	33.6	7186	0	2.875
0.0181314	11.0943	1409.4	98	36.2	6985	0	3
0.0112788	11.571	2237	53.9778	29.4	955	68	4.5625
0.00436233	11.698	2793.3	74.4556	27.2	1357	74	3.8125
0.0105738	11.7					6	3.0625
0.0228557	11.9	1405.1	80.9	37	4975	2	2.9375
0.00525379	12.1367	1346	94	39.8	9598	0	3.375
0.0115648	12.3521	1323.3	100	39.8	5377	2	3.25
0.00100251	12.6	1191.8	89.55	35.2	4975	0	3
0.0379993	12.6681	1324.3	100	35	6985	0	3.0625
0.0330804	12.8268	1620.8	98	38.6		0	3.9375
0.00338924	13	1409.5	94.9	27.2	3769	0	3.3125
0.0113915	13.0131	1255.6	88.9	32	5980	0	2.375
0.0348	13.2651	1322	88.2056		754	72	3.8125
0.0139262	13.3279	1406.3	98	42.8	8392	1	2.875
0.0157149	13.3555	1869.3	62.4278	23.6	3568	73	3.4375
0.0508	13.4506	1284.8	73.1111		4171	38	4.75
0.0130411	14.121	1320.7	98	39.2	4975	0	3
0.0129554	14.3522	2225.5	93.3167	30.8	1357	65	3.75
0.00426716	14.5412	1879.2	83.5611	26.6	5578	47	4.375
0.0112018	14.7177	1413.8	86.6889	30.4	3769	0	3.125
0.0162597	14.9					0	3.25
0.00828603	15.586	1532.1	98	41.8	10201	0	3.1875
0.0039112	16.094	1187.6	94	23.6	7186	0	3.125
0.0652293	16.595	1566.7	81.3333	34.8	4774	52	4.6875
0.0401762	17.115	1297.8	91.7889	39.2	8191	0	3
0.00918073	17.4	1571.8	98	42.6		0	3
0.052162	18.2702	1430.8	98	32.6	5980	53	4.375
0.0268364	18.8456	2151.4	78.8833	25.2	-1055	58	3.75
0.0153437	19.7017	1910.4	55.5778	28	3367	59	4.3125
0.00614675	20.4	1303.9	88	41.4	6583	0	3
0.0500205	20.6103	2520.3	80.0222	22.4	2563	56	3.9375
0.0115545	23.0404	1631.4	81.9944	29.4	4774	45	5
0.0073032	23.6				5980	4	3
0.0372798	25.32	2050.9	86.6556	22.8	1759	70	4
0.00311373	26.1933	1982.9	64.6611	22	1759	66	4.8
0.0402875	29.5147					66	3.5625

## Sheet: Table 2
Above/Below ptau217 threshold	Above/Below GFAP threshold	Speed of Attention	Accuracy of Attention	Memory	Executive Function	IADL	IQCODE
0		1390.6	92.65	33.4	5176	0	3
0		1260.18	96	34.6	3367	0	3
0		1463.7	94.9	41.4	9799	0	3
0		1407.1	90			0	3
0					6784	0	2.75
0		1341.4	100	40.4	7789	0	3
0						2	3.0625
0		1425.6	94.9	43.2	7588	0	3
0		1430	89.3389	33.8	3568	0	3.125
0		1225.6	100	37.2	6181	0	3
0		1913.2	26.65	28	2563	57	5
0		1317.7	96	40		0	3
0		2186.1	85.5778	17.6		56	4.3125
0						1	3.0625
0		1225.7	96	41.4		0	3.5
0						0	3.125
0		1383.2	89.8	37.4	6382	0	3
0		1240	98	41.8	10000	0	3.3125
0		1625.8	98	36.6	5980	0	1.0625
0						0	3
0		1512.5	93.7889	38	4573	0	3.125
1		1524.7	95.8	26.2	1960	0	3.25
1		1284.7	91.7889	38.8	5980	0	3
1		1428.9	88.65	34.8	5980	3	3.1875
1		1611.2	100	40.8	4975	0	3.3125
1		1106.3	100	38.2	7789	1	3.125
1		1628	94.85	24.8	3769	6	3.875
1						1	3.375
1		1672.9	82.9	38	7588	2	3.75
1		1208.7	68.2	25.2	6985	0	3.125
1		2332.6	75.55	24.8		64	3.5625
0	0			21.6	553	31	4.25
0	0					0	3.25
1	0			27.8	2161	71	3.3125
0	0	1726.4	94.65	38.4	10000	0	3.25
0	0	3129	98	26.6	2764	3	3
0	0	1453.9	91.8	41.2	10402	0	3.1875
0	0					0	3
0	0	1443.8	98	34.2	10804	0	3
0	0				6583	3	3.1875
0	0	1425.8	93.8	26.2		0	3.3125
0	0					0	3.3125
0	0	1194	96.9	43.2	7990	0	3.125
0	0	1256.9	96.9	35	3568	5	3.25
0	0	1485.9	95.75	32.6	6985	0	3.125
0	0	1467.1	98	43.8	8995	0	3.0625
0	0	1225.2	96	41	9397	0	3.375
0	0					0	2.5
0	0					0	2.875
0	0	2124.9	96.6889	34.4	3769	71	3.53333
0	0	1563.6	98	43.8	8794	0	3.1875
0	0	1994.4	83.5389	27.6	2362	62	4.53333
0	0	1287.3	94	39.2	4171	3	3
1	0	1524.1	87.1056	24	2563	58	4.1875
0	0	1286.2	98	35	5377	0	3.125
0	0	1520	96.9	40.6	6583	0	3.1875
0	0					0	3.0625
0	0	1532.2	93.8	38.4	8593	0	3.5625
0	0	1436.4	95.7889	38.4	5980	0	3.0625
0	0	1506.7	96	42	4171	0	3.0625
1	0	1231.4	92	41.6	11005	0	3.125
0	0	1552.8	87.7611	29	3970	76	3.4375
0	0	1281.1	94	30	4171	0	3
1	0					0	3.0625
0	0	1248.5	100	37.4	8794	0	3.1875
0	0	1822.6	93.3389	30.2		76	3.6875
0	0	1348.7	96	39.6	6583	0	3.1875
0	0	1290.4	90	39.4	9799	0	3.125
0	0	2045	81.3333	20.6	3970	39	4.8125
0	0	1322	97.75	34.6	4573	0	3.5625
0	0	1407.8	96.9	32.6	5980	1	3.1875
1	0	1423.1	94	42.2	8392	0	3.0625
0	0					2	3.25
0	0	1338	94.1	41.4	7588	0	3.125
0	0	1373.7	93.7889	37	5176	0	3.1875
1	0					0	3
1	0	1457.6	86.9	30	7990	0	3.0625
0	0	1284.9	85.7889	40.2	8995	0	3
0	0					0	3.125
0	0	1360.1	98	38.2	5377	0	3.0625
0	0	1288.4	94.65	43.2	10201	0	3
0	0	1365.7	94	40	10201	0	3
0	0	1354.2	94.9	42.6	10804	0	3
0	0	1505.2	98	39.8	6181	0	3
0	0					0	3.375
0	0	1349.9	93.55	31.4	8392	0	3.1875
0	0	1318	86.9	44	7789	0	3.0625
0	0	1189.4	98.9	43.8	10201	0	3
0	0				4774	1	3.0625
0	0	1441.6	96.9	35.4	5779	0	3.375
0	0	2754.9	92.9	39.6	8191	0	3
1	0					0	3.125
0	0	1668.9	89.55	34.8	4774	1	3.125
1	0	1495.6	96.8889	21	2161	48	4.0625
0	0	1308.7	93.7889	43	7588	0	3.125
0	0	1702.7	98	14.2	3166	0	2.625
1	0	1683.2	91.0889	23.6	4975	59	3.75
0	0	1801.7	93.7889	43.6	10603	0	3
0	0	1342.2	95.7889	41.4		0	3.0625
0	0	1402.4	90.45	36.6	4573	0	2.9375
0	0	1884.5	71.1056	33		69	3.8
0	0	2816.6	56.6444	24.4	553	51	4.5625
0	0	1406.8	94	29.4	8191	0	3
0	0	1335.9	98.9	30.4	5377	0	3.0625
1	0					3	3.0625
1	0				5578	0	3
0	0	1554.2	96	33.4	6382	1	3.0625
0	0	1538.4	80.35	34.8	2764	2	1.0625
0	0	1445.9	82.6389	27.2	4372	0	2
1	0					0	3.0625
0	0	1341	100	26		0	2.875
0	0	1484.8	96	31.6	3568	0	3.0625
0	0	1434.1	98	43.2	6784	0	3.0625
0	0	1972.7	97.8	36.4		0	3
0	0	1290.9	98	40.8	9598	0	3.5
0	0	1418.7	98	42.6	7387	0	3.1875
0	0	1182.6	94	41.4	10402	0	2.9375
1	0	2241.8	71.0889	23.8	5176	18	4.9375
0	0					2	2.8125
1	0	1377	92	39.6	11005	0	3.0625
1	0	1180.1	100	41.6	7990	0	3.0625
1	0					0	3
1	0					0	3.125
0	0	1356.6	92	39.2	3166	0	3.25
1	0	2381.7	57.7833	20	955	51	4.25
0	0	2319.4	78.2	30.2	3970	68	4
1	0	1372.6	96	39.6		0	3.0625
0	0					0	3.1875
0	0					56	4.3125
1	0	1232.3	95.75	41.8	6181	3	3.875
0	0	1368.9	98	40.6	6583	0	3
0	0	1377.2	65.6	38.2	5377	2	3.1875
0	0	1413.8	86.6889	30.4	3769	0	3.125
0	0	1292.1	98	42.6	10804	0	3.0625
0	0	1446.3	94	41	8593	0	3
1	0	2294	72.6722	22.6	2362	62	4.8125
0	0	1315.7	100	43.2	9196	0	3.0625
0	0	1252.6	91.7889	33.6	7186	0	2.875
1	0	1409.4	98	36.2	6985	0	3
0	0	2237	53.9778	29.4	955	68	4.5625
0	0	2793.3	74.4556	27.2	1357	74	3.8125
0	0					6	3.0625
1	0	1405.1	80.9	37	4975	2	2.9375
0	0	1346	94	39.8	9598	0	3.375
0	0	1323.3	100	39.8	5377	2	3.25
0	1	1191.8	89.55	35.2	4975	0	3
1	1	1324.3	100	35	6985	0	3.0625
1	1	1620.8	98	38.6		0	3.9375
0	1	1409.5	94.9	27.2	3769	0	3.3125
0	1	1255.6	88.9	32	5980	0	2.375
1	1	1322	88.2056		754	72	3.8125
0	1	1406.3	98	42.8	8392	1	2.875
0	1	1869.3	62.4278	23.6	3568	73	3.4375
1	1	1284.8	73.1111		4171	38	4.75
0	1	1320.7	98	39.2	4975	0	3
0	1	2225.5	93.3167	30.8	1357	65	3.75
0	1	1879.2	83.5611	26.6	5578	47	4.375
0	1	1413.8	86.6889	30.4	3769	0	3.125
1	1					0	3.25
0	1	1532.1	98	41.8	10201	0	3.1875
0	1	1187.6	94	23.6	7186	0	3.125
1	1	1566.7	81.3333	34.8	4774	52	4.6875
1	1	1297.8	91.7889	39.2	8191	0	3
0	1	1571.8	98	42.6		0	3
1	1	1430.8	98	32.6	5980	53	4.375
1	1	2151.4	78.8833	25.2	-1055	58	3.75
0	1	1910.4	55.5778	28	3367	59	4.3125
0	1	1303.9	88	41.4	6583	0	3
1	1	2520.3	80.0222	22.4	2563	56	3.9375
0	1	1631.4	81.9944	29.4	4774	45	5
0	1				5980	4	3
1	1	2050.9	86.6556	22.8	1759	70	4
0	1	1982.9	64.6611	22	1759	66	4.8
1	1					66	3.5625

## Sheet: Table 3
Speed of Attention	Accuracy of Attention	Executive Function	IADL	IQCODE	Above/Below ptau217 threshold	Above/Below Memory threshold
1390.6	92.65	5176	0	3	0	1
1260.18	96	3367	0	3	0	1
1463.7	94.9	9799	0	3	0	1
1407.1	90		0	3	0
		6784	0	2.75	0
1341.4	100	7789	0	3	0	1
			2	3.0625	0
1425.6	94.9	7588	0	3	0	0
1430	89.3389	3568	0	3.125	0	1
1225.6	100	6181	0	3	0	1
1913.2	26.65	2563	57	5	0	1
1317.7	96		0	3	0	1
2186.1	85.5778		56	4.3125	0	2
			1	3.0625	0
1225.7	96		0	3.5	0	1
			0	3.125	0
1383.2	89.8	6382	0	3	0	1
1240	98	10000	0	3.3125	0	0
1625.8	98	5980	0	1.0625	0	1
			0	3	0
1512.5	93.7889	4573	0	3.125	0	1
1524.7	95.8	1960	0	3.25	1	2
1284.7	91.7889	5980	0	3	1	1
1428.9	88.65	5980	3	3.1875	1	1
1611.2	100	4975	0	3.3125	1	1
1106.3	100	7789	1	3.125	1	1
1628	94.85	3769	6	3.875	1	2
			1	3.375	1
1672.9	82.9	7588	2	3.75	1	1
1208.7	68.2	6985	0	3.125	1	2
2332.6	75.55		64	3.5625	1	2
		553	31	4.25	0	2
			0	3.25	0
		2161	71	3.3125	1	1
1726.4	94.65	10000	0	3.25	0	1
3129	98	2764	3	3	0	2
1453.9	91.8	10402	0	3.1875	0	1
			0	3	0
1443.8	98	10804	0	3	0	1
		6583	3	3.1875	0
1425.8	93.8		0	3.3125	0	2
			0	3.3125	0
1194	96.9	7990	0	3.125	0	0
1256.9	96.9	3568	5	3.25	0	1
1485.9	95.75	6985	0	3.125	0	1
1467.1	98	8995	0	3.0625	0	0
1225.2	96	9397	0	3.375	0	1
			0	2.5	0
			0	2.875	0
2124.9	96.6889	3769	71	3.53333	0	1
1563.6	98	8794	0	3.1875	0	0
1994.4	83.5389	2362	62	4.53333	0	1
1287.3	94	4171	3	3	0	1
1524.1	87.1056	2563	58	4.1875	1	2
1286.2	98	5377	0	3.125	0	1
1520	96.9	6583	0	3.1875	0	1
			0	3.0625	0
1532.2	93.8	8593	0	3.5625	0	1
1436.4	95.7889	5980	0	3.0625	0	1
1506.7	96	4171	0	3.0625	0	0
1231.4	92	11005	0	3.125	1	1
1552.8	87.7611	3970	76	3.4375	0	1
1281.1	94	4171	0	3	0	1
			0	3.0625	1
1248.5	100	8794	0	3.1875	0	1
1822.6	93.3389		76	3.6875	0	1
1348.7	96	6583	0	3.1875	0	1
1290.4	90	9799	0	3.125	0	1
2045	81.3333	3970	39	4.8125	0	2
1322	97.75	4573	0	3.5625	0	1
1407.8	96.9	5980	1	3.1875	0	1
1423.1	94	8392	0	3.0625	1	0
			2	3.25	0
1338	94.1	7588	0	3.125	0	1
1373.7	93.7889	5176	0	3.1875	0	1
			0	3	1
1457.6	86.9	7990	0	3.0625	1	1
1284.9	85.7889	8995	0	3	0	1
			0	3.125	0
1360.1	98	5377	0	3.0625	0	1
1288.4	94.65	10201	0	3	0	0
1365.7	94	10201	0	3	0	1
1354.2	94.9	10804	0	3	0	0
1505.2	98	6181	0	3	0	1
			0	3.375	0
1349.9	93.55	8392	0	3.1875	0	1
1318	86.9	7789	0	3.0625	0	0
1189.4	98.9	10201	0	3	0	0
		4774	1	3.0625	0
1441.6	96.9	5779	0	3.375	0	1
2754.9	92.9	8191	0	3	0	1
			0	3.125	1
1668.9	89.55	4774	1	3.125	0	1
1495.6	96.8889	2161	48	4.0625	1	2
1308.7	93.7889	7588	0	3.125	0	0
1702.7	98	3166	0	2.625	0	2
1683.2	91.0889	4975	59	3.75	1	2
1801.7	93.7889	10603	0	3	0	0
1342.2	95.7889		0	3.0625	0	1
1402.4	90.45	4573	0	2.9375	0	1
1884.5	71.1056		69	3.8	0	1
2816.6	56.6444	553	51	4.5625	0	2
1406.8	94	8191	0	3	0	1
1335.9	98.9	5377	0	3.0625	0	1
			3	3.0625	1
		5578	0	3	1
1554.2	96	6382	1	3.0625	0	1
1538.4	80.35	2764	2	1.0625	0	1
1445.9	82.6389	4372	0	2	0	2
			0	3.0625	1
1341	100		0	2.875	0	2
1484.8	96	3568	0	3.0625	0	1
1434.1	98	6784	0	3.0625	0	0
1972.7	97.8		0	3	0	1
1290.9	98	9598	0	3.5	0	1
1418.7	98	7387	0	3.1875	0	0
1182.6	94	10402	0	2.9375	0	1
2241.8	71.0889	5176	18	4.9375	1	2
			2	2.8125	0
1377	92	11005	0	3.0625	1	1
1180.1	100	7990	0	3.0625	1	1
			0	3	1
			0	3.125	1
1356.6	92	3166	0	3.25	0	1
2381.7	57.7833	955	51	4.25	1	2
2319.4	78.2	3970	68	4	0	1
1372.6	96		0	3.0625	1	1
			0	3.1875	0
			56	4.3125	0
1232.3	95.75	6181	3	3.875	1	0
1368.9	98	6583	0	3	0	1
1377.2	65.6	5377	2	3.1875	0	1
1413.8	86.6889	3769	0	3.125	0	1
1292.1	98	10804	0	3.0625	0	0
1446.3	94	8593	0	3	0	1
2294	72.6722	2362	62	4.8125	1	2
1315.7	100	9196	0	3.0625	0	0
1252.6	91.7889	7186	0	2.875	0	1
1409.4	98	6985	0	3	1	1
2237	53.9778	955	68	4.5625	0	1
2793.3	74.4556	1357	74	3.8125	0	2
			6	3.0625	0
1405.1	80.9	4975	2	2.9375	1	1
1346	94	9598	0	3.375	0	1
1323.3	100	5377	2	3.25	0	1
1191.8	89.55	4975	0	3	0	1
1324.3	100	6985	0	3.0625	1	1
1620.8	98		0	3.9375	1	1
1409.5	94.9	3769	0	3.3125	0	2
1255.6	88.9	5980	0	2.375	0	1
1322	88.2056	754	72	3.8125	1
1406.3	98	8392	1	2.875	0	0
1869.3	62.4278	3568	73	3.4375	0	2
1284.8	73.1111	4171	38	4.75	1
1320.7	98	4975	0	3	0	1
2225.5	93.3167	1357	65	3.75	0	1
1879.2	83.5611	5578	47	4.375	0	2
1413.8	86.6889	3769	0	3.125	0	1
			0	3.25	1
1532.1	98	10201	0	3.1875	0	0
1187.6	94	7186	0	3.125	0	2
1566.7	81.3333	4774	52	4.6875	1	1
1297.8	91.7889	8191	0	3	1	1
1571.8	98		0	3	0	0
1430.8	98	5980	53	4.375	1	1
2151.4	78.8833	-1055	58	3.75	1	2
1910.4	55.5778	3367	59	4.3125	0	1
1303.9	88	6583	0	3	0	1
2520.3	80.0222	2563	56	3.9375	1	2
1631.4	81.9944	4774	45	5	0	1
		5980	4	3	0
2050.9	86.6556	1759	70	4	1	2
1982.9	64.6611	1759	66	4.8	0	2
			66	3.5625	1	1

## Sheet: Table 4
Above/Below ptau217 threshold	Above/Below GFAP threshold
0
0
0
0
0
0
0
0
0
0
0
0
0
0
0
0
0
0
0
0
0
1
1
1
1
1
1
1
1
1
1
0	0
0	0
1	0
0	0
0	0
0	0
0	0
0	0
0	0
0	0
0	0
0	0
0	0
0	0
0	0
0	0
0	0
0	0
0	0
0	0
0	0
0	0
1	0
0	0
0	0
0	0
0	0
0	0
0	0
1	0
0	0
0	0
1	0
0	0
0	0
0	0
0	0
0	0
0	0
0	0
1	0
0	0
0	0
0	0
1	0
1	0
0	0
0	0
0	0
0	0
0	0
0	0
0	0
0	0
0	0
0	0
0	0
0	0
0	0
0	0
1	0
0	0
1	0
0	0
0	0
1	0
0	0
0	0
0	0
0	0
0	0
0	0
0	0
1	0
1	0
0	0
0	0
0	0
1	0
0	0
0	0
0	0
0	0
0	0
0	0
0	0
1	0
0	0
1	0
1	0
1	0
1	0
0	0
1	0
0	0
1	0
0	0
0	0
1	0
0	0
0	0
0	0
0	0
0	0
1	0
0	0
0	0
1	0
0	0
0	0
0	0
1	0
0	0
0	0
0	1
1	1
1	1
0	1
0	1
1	1
0	1
0	1
1	1
0	1
0	1
0	1
0	1
1	1
0	1
0	1
1	1
1	1
0	1
1	1
1	1
0	1
0	1
1	1
0	1
0	1
1	1
0	1
1	1

## Sheet: Table 5
GFAP concentration	Age	Sex	Hypertension status	Cardiovascular disease status
	67	2	1	0
	52	2	1	0
	53	2	0	0
	70	2	0	0
	60	1	1	0
	72	2	0	0
	70	2	1	0
	58	2	0	0
	62	2	1	0
	68	2	0	1
	82	1
	64	2	0	0
	73	1
	68	2	0	0
	56	1	0	0
	56	2	NULL	NULL
	69	2	0	0
	53	2	NULL	NULL
	68	2	0	0
	72	1	1	0
	67	2	NULL	NULL
	61	2	0	0
	55	2	NULL	NULL
	60	2	1	1
	62	2	NULL	NULL
	68	1	0	0
	64	1	1	1
	71	2	1	1
	66	2	NULL	NULL
	71	2	0	0
	81	2
2.16926	74	1
2.95	54	1	0	0
2.99218	78	1
3.22	59	2	NULL	NULL
3.22	68	1	1	0
3.31	57	1	0	0
3.44	61	2	0	0
3.84	58	2	0	0
3.94	66	1	NULL	NULL
3.97	65	1	0	0
4.02	63	2	0	0
4.05	56	1	0	0
4.08	70	1	1	0
4.43	55	2	NULL	NULL
4.44798	54	2	0	0
4.5	60	2	0	0
4.56	71	2	1	0
4.58	60	1	NULL	NULL
4.59529	67	2
4.69	58	1	NULL	NULL
4.72317	83	1
4.75666	60	2	NULL	NULL
4.8411	81	1
4.88	64	1	NULL	NULL
5.27	58	2	1	0
5.27	73	1	0	0
5.29	55	1	NULL	NULL
5.31	61	2	0	0
5.39	60	2	0	0
5.42	54	2	0	0
5.42244	69	1
5.43	73	1	0	0
5.45	57	2	NULL	NULL
5.47	63	1	NULL	NULL
5.49216	74	2
5.58	59	2	NULL	NULL
5.62	57	2	0	0
5.68126	87	1
5.77	54	2	0	0
5.82	55	1	1	0
5.89	61	1	NULL	NULL
5.9	66	2	1	0
5.93	53	1	NULL	NULL
5.96	58	2	0	0
5.96	65	2	NULL	NULL
5.98266	73	1	NULL	NULL
6	56	2	0	0
6.03	57	2	0	0
6.05765	61	2	0	0
6.07	66	1	NULL	NULL
6.14	61	1	NULL	NULL
6.16	62	2	NULL	NULL
6.2	63	1	0	0
6.24	72	1	NULL	NULL
6.25	56	2	1	1
6.25	64	1	0	0
6.35	61	1	0	0
6.52	62	1	0	0
6.58	60	1	0	0
6.6	64	2	1	0
6.60972	56	2	0	0
6.62	74	1	1	0
6.97966	81	2
7.05	52	2	0	0
7.06	65	1	0	0
7.17184	69	1
7.22	51	2	NULL	NULL
7.23	61	2	0	0
7.23	58	2	NULL	NULL
7.32916	62	2
7.55046	75	1
7.61	63	1	NULL	NULL
7.68	66	1	0	0
7.75	69	1	0	0
7.92967	55	2	NULL	NULL
7.93	72	2	0	0
8.07	64	2	0	0
8.21	67	2	1	1
8.26116	55	2	0	0
8.26371	51	2	NULL	NULL
8.41	69	2	1	0
8.44	62	2	0	0
8.50801	63	1	1	0
8.58	62	1	NULL	NULL
8.58063	56	1	0	0
8.6	57	1	NULL	NULL
8.89484	83	1
8.96	77	1	0	0
8.97	63	2	NULL	NULL
9.00223	61	2	0	0
9.08788	55	2	0	0
9.22	65	2	NULL	NULL
9.32	65	1	1	1
9.42938	86	1
9.58072	89	1
9.60582	62	2	NULL	NULL
9.91712	53	2	0	0
9.95442	82	1
9.99357	63	1	0	0
10	66	1	0	0
10	70	2	0	0
10.3	69	1	NULL	NULL
10.6	69	2	NULL	NULL
10.7	61	2	0	0
10.8208	67	1
11	63	2	0	0
11.0558	65	1	0	0
11.0943	65	2	0	0
11.571	80	1
11.698	75	2
11.7	67	1	1	1
11.9	73	1	0	0
12.1367	55	2	0	0
12.3521	54	2	NULL	NULL
12.6	64	2	NULL	NULL
12.6681	69	2	1	0
12.8268	73	1	0	0
13	79	1	0	1
13.0131	73	2	0	0
13.2651	81	1
13.3279	60	2	1	0
13.3555	78	2
13.4506	75	1
14.121	59	2	1	0
14.3522	84	2
14.5412	77	1
14.7177	69	1	NULL	NULL
14.9	63	2	0	0
15.586	59	1	0	0
16.094	68	1	1	0
16.595	69	1
17.115	67	2	0	1
17.4	64	2	0	0
18.2702	86	1
18.8456	84	1
19.7017	87	1
20.4	59	2	0	0
20.6103	87	1
23.0404	79	1
23.6	68	1	NULL	NULL
25.32	85	2
26.1933	86	1
29.5147	89	1
